# Supplementary material for: Temporal Association Rule Mining: Race-Based Patterns of Treatment-Adverse Events in Breast Cancer Patients Using SEER–Medicare Dataset
Source: Biomedicines. 2024 May 29;12(6):1213. doi: 10.3390/biomedicines12061213 (PMC11200891; doi:10.3390/biomedicines12061213)
Supplement: Supplementary file 1 [file biomedicines-12-01213-s001.zip]

Archive with 1 entries (1 files):
- biomedicines-2946541-supplementary.pdf
